# Supplementary material for: CHEcking Diagnostic Differential Ability of Real Baseline Variables and Frailty Scores in Tolerance of Anti-Cancer Systemic Therapy in OldEr Patients (CHEDDAR-TOASTIE)
Source: Cancers (Basel). 2025 Oct 13;17(20):3303. doi: 10.3390/cancers17203303 (PMC12564391; doi:10.3390/cancers17203303)
Supplement: Supplementary file 1 [file cancers-17-03303-s001.zip]

Archive with 1 entries (1 files):
- cancers-3859831-supplementary.pdf
